# Supplementary material for: Global Trends in Virtual Reality Research on Motor Rehabilitation from 2005 to 2025: A Bibliometric Analysis
Source: Healthcare (Basel). 2026 Jul 2;14(13):1976. doi: 10.3390/healthcare14131976 (PMC13360697; doi:10.3390/healthcare14131976)
Supplement: Supplementary file 1 [file healthcare-14-01976-s001.zip]

Archive with 1 entries (1 files):
- healthcare-4346012-supplementary.pdf
